# Supplementary material for: PRPS2 enhances RNA m6A methylation by stimulating SAM synthesis through enzyme-dependent and independent mechanisms
Source: Nat Commun. 2025 Apr 28;16:3966. doi: 10.1038/s41467-025-59119-0 (PMC12037730; doi:10.1038/s41467-025-59119-0)
Supplement: Supplementary file 4 — Source Data [file 41467_2025_59119_MOESM4_ESM.xlsx]

## Sheet: figure1
figure1b				figure1c				figure1d
	Normal	Tumor			Normal	Tumor
1	3.15968	28.3231		1	2.17208	4.42421
2	10.2784	23.4919		2	1.84499	3.33046
3	3.31819	15.8142		3	2.11296	3.20902
4	4.35035	12.6334		4	1	1.80086
5	5.11601	11.8445		5	3.56943	3.69752
6	3.39907	11.6357		6	1.31001	1.09903
7	5.71926	9.29234		7	3.15285	1.73305
8	4.19954	8.17865		8	1.19591	2.26695
9	3.60789	7.36659		9	1.35307	1.7944
10	6.49652	6.91415		10	2.93972	2.33907
11	3.65429	6.50812		11	5.49838	2.64047
12	3.49188	6.2993		12	2.89559	3.4521
13	1.76334	4.67517		13	1.51776	3.74596
14	3.7123	4.58237		14	3.43165	4.61249
15	1.77785	4.57444		15	2.84135	4.63551
16	2.76102	4.37355		16	3.6028	3.92357
17	1.54292	4.03712		17	2.50162	2.8859
18	1.46172	3.64269		18	2.29063	3.97524
19	6.03643	3.53165		19	4.42022	3.25103
20	1.76334	3.37587		20	2.25942	4.5296
21	1	3.36427		21	1.91711	2.23251
22	2.4594	3.23666		22	3.81593	5.81808
23	1.51972	3.21346		23	2.72551	4.21528
24	2.5638	3.14385		24	3.19483	2.38859
25	1.58933	3.10905		25	1.89343	2.70506
26	2.14617	3.02784		26	3.338	2.02153
27	2.09977	2.93504		27	3.23251	2.53714
28	1.73738	2.83892		28	1.43635	1.98995
29	2.19258	2.71462		29	2.87621	2.16685
30	1.45012	2.66821		30	1.63509	2.31755
31	2.21578	2.63341		31	3.96017	3.43918
32	1.62413	2.63341		32	2.85038	2.17223
33	2.09977	2.62181		33	2.74919	2.90743
34	1.51807	2.50224		34	3.22413	2.43795
35	1.49652	2.4826		35	2.18192	3.56082
36	2.34339	2.38979		36	4.21206	5.493
37	1.55452	2.37819		37	2.15716	3.41981
38	1.71694	2.37819		38	2.44026	3.45748
39	1.51972	2.22738		39	2.19053	2.21744
40	1.56612	2.20418		40	2.49623	2.14317
41	1.2761	2.18097		41	2.507	3.55544
42	1.39248	2.08378		42	1.33059	2.09776
43	1.93735	2.07657		43	2.5253	4.92034
44	1.45012	2.05336		44	2.23143	3.00861
45	2.15777	2.00696		45	3.69537	3.96232
46	1.82135	1.84455		46	2.71905	2.54144
47	2.76102	1.57773		47	3.52853	2.47255

## Sheet: figure2
	figure2a
	figure2b
	H1299-Ctrl			H1299-PRPS1			H1299-PRPS2
	Mean	SD	N	Mean	SD	N	Mean	SD	N
	0.112	0.0023869	3	0.235	0.0022131	3	0.318	0.0097659	3
	figure2c
	A549-Ctrl			A549-PRPS1			A549-PRPS2
	Mean	SD	N	Mean	SD	N	Mean	SD	N
	0.0265	0.0014987	3	0.0512	0.0030134	3	0.0801	0.0048401	3
	figure2d
	H1299-Ctrl			H1299-PRPS1			H1299-PRPS2
	93	68	89	108	106	107	198	209	198
	figure2e
	A549-Ctrl			A549-PRPS1			A549-PRPS2
	88	72	80	134	126	156	214	231	203
	figure2g
	H1299-Ctrl			H1299-PRPS1			H1299-PRPS2
	Mean	SD	N	Mean	SD	N	Mean	SD	N
	0.157	0.0155	3	0.342	0.0302	3	0.452	0.0437	3
	figure2h
	A549-Ctrl			A549-PRPS1			A549-PRPS2
	Mean	SD	N	Mean	SD	N	Mean	SD	N
	0.00877	9.98e-05	3	0.0154	0.000167	3	0.0573	0.000593	3
	figure2i
	WI38-Ctrl			WI38-PRPS1			WI38-PRPS2
	Mean	SD	N	Mean	SD	N	Mean	SD	N
	0.0921	0.0051	3	0.0909	0.00489	3	0.123	0.00579	3

## Sheet: figure3
	figure3b
		R5P (M+5)	H1299-Ctrl						H1299-PRPS1						H1299-PRPS2
		Peak Area	319000	321700	348600	386400	399900	359400	299900	317600	308400	297300	308500	287400	257800	281800	281100	352700	286100	302300
	figure3c
		PRPP (M+5)	H1299-Ctrl						H1299-PRPS1						H1299-PRPS2
		Peak Area	37840	35750	35920	44360	44710	41520	42830	34210	38840	40960	38200	37400	55390	51790	50770	52410	53530	61450
	figure3d
		SAICAR (M+5)	H1299-Ctrl						H1299-PRPS1						H1299-PRPS2
		Peak Area	65530	57160	62840	59010	53360	51650	50910	67580	67570	68720	65980	71130	74540	78700	78460	77420	81170	84720
	figure3e
		IMP (M+5)	H1299-Ctrl						H1299-PRPS1						H1299-PRPS2
		Peak Area	201200	204900	210400	229000	176300	160800	187700	204300	194100	201800	191800	205600	291400	263100	267500	230400	309000	234300
	figure3f
		AMP (M+5)	H1299-Ctrl						H1299-PRPS1						H1299-PRPS2
		Peak Area	682500	620000	600700	657600	618100	594100	602400	661700	637900	624700	579500	598700	1180000	1250000	1173000	1179000	1038000	1156000
	figure3g
		GMP (M+5)	H1299-Ctrl						H1299-PRPS1						H1299-PRPS2
		Peak Area	349500	381700	356700	376300	323400	329000	399200	370600	412000	383000	431400	440300	650600	631300	690600	604000	579400	649600
	figure3h
		ADP (M+5)	H1299-Ctrl						H1299-PRPS1						H1299-PRPS2
		Peak Area	5800000	6138000	6247000	5567000	5833000	5637000	5762000	5740000	5930000	5876000	6123000	6215000	7611000	7394000	7277000	7490000	7420000	7560000
	figure3i
		GDP (M+5)	H1299-Ctrl						H1299-PRPS1						H1299-PRPS2
		Peak Area	1093000	1169000	1202000	1334000	975800	1071000	946000	919600	1138000	1125000	1000000	1035000	1623000	1602000	1796000	1487000	1826000	1940000
	figure3j
		ATP (M+5)	H1299-Ctrl						H1299-PRPS1						H1299-PRPS2
		Peak Area	5337000	5955000	5880000	6428000	5730000	5960000	5794000	5230000	5417000	5944000	5898000	5761000	7702000	7273000	7279000	7958000	8194000	7560000
	figure3k
		GTP (M+5)	H1299-Ctrl						H1299-PRPS1						H1299-PRPS2
		Peak Area	716400	705300	699800	666100	688800	685700	749200	706600	680600	728400	623900	673400	832800	870800	1115000	1027000	1188000	1088000

## Sheet: figure4
figure4a									figure4d															figure4e										figure4h
	ATP(mM)	PRPS1			PRPS2					ATP(mM)	PRPS1			PRPS2			PRPS1+3AA-K153Q			PRPS2-3AA-Q156K					GDP(mM)	PRPS1			PRPS2					GDP(mM)	PRPS1+3AA-K153Q			PRPS2-3AA-Q156K
	2	5.76658	5.43797	5.83018	0.358026	0.35849	0.375186			2	5.76658	5.43797	5.83018	0.358026	0.35849	0.375186	1.11567	1.08013	1.05855	3.99579	4.0757	4.0804			0	100	100	100	100	100	100			0	100	100	100	100	100	100
	1	5.93619	5.49097	5.55457	0.297737	0.293563	0.319534			1	5.93619	5.49097	5.55457	0.297737	0.293563	0.319534	0.959553	0.884667	0.86309	3.39877	3.5398	3.47399			0.25	101.986	92.0735	92.6302	100.298	95.3462	100.723			0.25	106.697	104.928	103.638	90.4744	89.0309	91.5426
	0.5	5.19416	4.75955	4.71715	0.238839	0.237447	0.261099			0.5	5.19416	4.75955	4.71715	0.238839	0.237447	0.261099	0.785666	0.704434	0.661279	2.59961	2.71243	2.62782			0.5	84.4285	86.1286	85.4186	107.11	105.365	102.43			0.5	106.635	104.86	100.015	95.106	91.6602	94.8236
	0.25	3.86912	3.39211	3.54051	0.167883	0.171129	0.181332			0.25	3.86912	3.39211	3.54051	0.167883	0.171129	0.181332	0.568624	0.521662	0.508969	1.75345	1.87097	1.80516			1	10.7642	10.4593	11.3777	109.303	103.805	104.424			1	109.589	108.752	99.8003	77.6398	81.5675	80.434
	0.125	2.52288	2.08827	2.28967	0.0890428	0.0871877	0.0908978			0.125	2.52288	2.08827	2.28967	0.0890428	0.0871877	0.0908978	0.331274	0.313505	0.293197	0.968391	1.05771	1.04831			1.5	2.82169	2.74278	2.78181	107.214	101.722	102.517			1.5	109.859	106.348	102.396	36.3836	33.5324	27.0557
	0.0625	1.18724	1.08123	1.13424	0.0324635	0.031536	0.0319998			0.0625	1.18724	1.08123	1.13424	0.0324635	0.031536	0.0319998	0.158656	0.161195	0.153579	0.432485	0.493597	0.460691			2	1.52841	1.6273	0	108.071	101.497	105.433			2	106.109	107.535	104.503	7.45877	7.21782	7.81035
	0.03125	0.296809	0.190806	0.254408	0.0120579	0.00881153	0.0106666			0.03125	0.296809	0.190806	0.254408	0.0120579	0.00881153	0.0106666	0.0621933	0.060924	0.0621933	0.131626	0.169233	0.0846167			2.5	0	0	0	108.512	106.1	103.688			2.5	106.124	105.251	96.9312	2.55943	2.71854	2.88021
	0.015625	0	0.0212007	-2.35317e-15	0.00417388	0.00139129	0.00324635			0.015625	0	0.0212007	-2.35317e-15	0.00417388	0.00139129	0.00324635	0.0165003	0.0215773	0.0139618	0.0188037	0.0517102	0.00470093			5	0	0	0	105.177	100.512	100.536			5	99.9304	96.3717	95.6149	2.02399	0.915485	0
	0.0078125	0.0424013	-0.0106003	0.0106003	0.00139129	-0.000927529	0			0.0078125	0.0424013	-0.0106003	0.0106003	0.00139129	-0.000927529	0	0.00126925	-0.0025385	0.0025385	-0.0282056	0.0893176	-0.108121			7.5	0	0	0	105.203	97.6794	98.0436			7.5	83.3359	85.9525	85.9425	0	0	0
	0.00390625	-0.0212007	-0.0742023	-0.0212007	1.03278e-16	-0.000463765	-1.03278e-16			0.00390625	-0.0212007	-0.0742023	-0.0212007	1.03278e-16	-0.000463765	-1.03278e-16	-0.00126925	0.00126925	-0.005077	-0.0282056	-0.0282056	-0.0799158			10	1.63292	1.60105	1.63481	89.6198	94.0861	98.7539			10	84.7433	79.71	80.4112	0	0.770347	0
	0.00195312	-0.0106003	0.0106003	0.0106003	-0.00231882	-0.00139129	0			0.00195312	-0.0106003	0.0106003	0.0106003	-0.00231882	-0.00139129	0	-0.0025385	-0.00634625	-0.0025385	-0.0329065	0.0564111	-0.0235046
	0	0	0	0	0	0	0			0	0	0	0	0	0	0	0	0	0	0	0	0
	R5P(mM)	PRPS1			PRPS2																			figure4f
	2	4.279	4.2419	3.98219	0.236387	0.236387	0.265538			R5P(mM)	PRPS1			PRPS2			PRPS1+3AA-K156Q			PRPS2-3AA-Q153K					PRPS1			PRPS2
	1	4.22953	4.18006	3.82142	0.236387	0.236387	0.265538			2	4.279	4.2419	3.98219	0.236387	0.236387	0.265538	1.02991	1.0241	1.0125	3.28796	3.34236	3.26983			Molar ratio	Kcal/mol		Molar ratio	Kcal/mol
	0.5	4.48924	4.45214	3.96982	0.204586	0.209357	0.239037			1	4.22953	4.18006	3.82142	0.236387	0.236387	0.265538	0.922564	0.91241	0.928366	3.2517	3.23961	3.2517			0.29042	-10700.9		0.23233	-2679.16
	0.25	4.95919	4.71185	4.22953	0.189746	0.194516	0.221547			0.5	4.48924	4.45214	3.96982	0.204586	0.209357	0.239037	0.873244	0.874695	0.877596	3.51159	3.43906	3.4995			0.53498	-9003.83		0.42799	-2406.56
	0.125	4.19243	4.29137	3.98219	0.179146	0.184976	0.210947			0.25	4.95919	4.71185	4.22953	0.189746	0.194516	0.221547	0.81232	0.815221	0.81232	3.54181	3.54786	3.58412			0.78187	-7056.54		0.62549	-2155.94
	0.0625	2.16423	2.23844	2.34974	0.164305	0.170665	0.183916			0.125	4.19243	4.29137	3.98219	0.179146	0.184976	0.210947	0.577328	0.596185	0.606339	2.0308	2.22421	2.22421			1.03106	-5197.4		0.82485	-1928.22
	0.03125	0.939896	0.952263	1.0883	0.106003	0.106533	0.110773			0.0625	2.16423	2.23844	2.34974	0.164305	0.170665	0.183916	0.232091	0.245147	0.258202	1.03353	1.08793	1.15441			1.28258	-3701.52		1.02606	-1723.28
	0.015625	0.358645	0.395746	0.408113	0.0471715	0.0482315	0.0498216			0.03125	0.939896	0.952263	1.0883	0.106003	0.106533	0.110773	0.091386	0.0986389	0.105892	0.483524	0.495612	0.519788			1.53641	-2628.01		1.22912	-1540.2
	0.0078125	0.0742023	0.0371012	0.0989364	0.0185506	0.0206706	0.0201406			0.015625	0.358645	0.395746	0.408113	0.0471715	0.0482315	0.0498216	0.040616	0.0449677	0.0420666	0.187366	0.259894	0.205498			1.79255	-1896.63		1.43404	-1377.54
	0.00390625	2.74537e-15	-0.0494682	0.0494682	0.0063602	0.00530017	0.00477015			0.0078125	0.0742023	0.0371012	0.0989364	0.0185506	0.0206706	0.0201406	0.010154	0.0145057	0.0130551	0.0664845	0.108793	0.0967048			2.05101	-1402.61		1.64081	-1233.56
	0.00195312	-0.0371012	-0.0123671	-0.0123671	0.00106003	0.00265008	0			0.00390625	2.74537e-15	-0.0494682	0.0494682	0.0063602	0.00530017	0.00477015	0.00290114	0.00435171	0.00580229	0.0120881	0.0483524	0.0181321			2.31179	-1064.28		1.84943	-1106.42
	0	0	0	0	0	0	0			0.00195312	-0.0371012	-0.0123671	-0.0123671	0.00106003	0.00265008	0	-0.00145057	0.00145057	0.00145057	-0.0241762	0.00604405	0			2.57489	-827.185		2.05991	-994.28
										0	0	0	0	0	0	0	0	0	0	0	0	0			2.8403	-656.769		2.27224	-895.388
																									3.10802	-531.234		2.48642	-808.134
																									3.37806	-436.638		2.70245	-731.061
																									3.65042	-363.881		2.92034	-662.874
																									3.9251	-306.885		3.14008	-602.432
																									4.20209	-261.5		3.36167	-548.741
																									4.48139	-224.826		3.58511	-500.936
																									4.76302	-194.8		3.81041	-458.269

## Sheet: figure5
figure5a
	H1299-Ctrl			H1299-PRPS1			H1299-PRPS2			H1299-PRPS1+3AA-K153Q			H1299-PRPS2-3AA-Q156K			H1299-PRPS1-R96A			H1299-PRPS2-R96A
	Mean	SD	N	Mean	SD	N	Mean	SD	N	Mean	SD	N	Mean	SD	N	Mean	SD	N	Mean	SD	N
	0.0324	0.00056	3	0.0703	0.00138	3	0.111	0.000442	3	0.104	0.000644	3	0.0752	0.000841	3	0.0498	0.000945	3	0.0556	0.00106	3
	A549-Ctrl			A549-PRPS1			A549-PRPS2			A549-PRPS1+3AA-K153Q			A549-PRPS2-3AA-Q156K			A549-PRPS1-R96A			A549-PRPS2-R96A
	Mean	SD	N	Mean	SD	N	Mean	SD	N	Mean	SD	N	Mean	SD	N	Mean	SD	N	Mean	SD	N
	0.0308	0.00182	3	0.053	0.00323	3	0.0843	0.00542	3	0.0741	0.0046	3	0.0508	0.0029	3	0.0337	0.00146	3	0.0514	0.0025	3
figure5b
	H1299-Ctrl			H1299-PRPS1			H1299-PRPS2			H1299-PRPS1+3AA-K153Q			H1299-PRPS2-3AA-Q156K			H1299-PRPS1-R96A			H1299-PRPS2-R96A
	Mean	SD	N	Mean	SD	N	Mean	SD	N	Mean	SD	N	Mean	SD	N	Mean	SD	N	Mean	SD	N
	71	64	66	120	108	126	192	202	185	186	197	198	111	114	130	86	73	61	94	96	97
	A549-Ctrl			A549-PRPS1			A549-PRPS2			A549-PRPS1+3AA-K153Q			A549-PRPS2-3AA-Q156K			A549-PRPS1-R96A			A549-PRPS2-R96A
	Mean	SD	N	Mean	SD	N	Mean	SD	N	Mean	SD	N	Mean	SD	N	Mean	SD	N	Mean	SD	N
	70	79	74	146	152	143	223	216	198	192	203	180	164	179	145	74	75	88	105	107	98
figure5c
	H1299-Ctrl			H1299-PRPS1			H1299-PRPS2			H1299-PRPS1+3AA-K153Q			H1299-PRPS2-3AA-Q156K			H1299-PRPS1-R96A			H1299-PRPS2-R96A
	Mean	SD	N	Mean	SD	N	Mean	SD	N	Mean	SD	N	Mean	SD	N	Mean	SD	N	Mean	SD	N
	35	30	25	44	41	41	79	81	72	65	74	69	56	53	49	36	34	28	42	34	37
	A549-Ctrl			A549-PRPS1			A549-PRPS2			A549-PRPS1+3AA-K153Q			A549-PRPS2-3AA-Q156K			A549-PRPS1-R96A			A549-PRPS2-R96A
	Mean	SD	N	Mean	SD	N	Mean	SD	N	Mean	SD	N	Mean	SD	N	Mean	SD	N	Mean	SD	N
	24	29	36	36	40	35	58	62	70	50	58	47	36	43	40	28	28	29	38	40	31
figure5d
	H1299-Ctrl			H1299-PRPS1			H1299-PRPS2			H1299-PRPS1+3AA-K153Q			H1299-PRPS2-3AA-Q156K			H1299-PRPS1-R96A			H1299-PRPS2-R96A
	Mean	SD	N	Mean	SD	N	Mean	SD	N	Mean	SD	N	Mean	SD	N	Mean	SD	N	Mean	SD	N
	0.067358	0.0071134	3	0.20434	0.014061	3	0.53331	0.031669	3	0.48986	0.034469	3	0.29697	0.015044	3	0.097578	0.0047385	3	0.16215	0.011906	3
	A549-Ctrl			A549-PRPS1			A549-PRPS2			A549-PRPS1+3AA-K153Q			A549-PRPS2-3AA-Q156K			A549-PRPS1-R96A			A549-PRPS2-R96A
	Mean	SD	N	Mean	SD	N	Mean	SD	N	Mean	SD	N	Mean	SD	N	Mean	SD	N	Mean	SD	N
	0.419	0.0101	3	0.966	0.028	3	1.7	0.129	3	1.7	0.115	3	1.29	0.0376	3	0.588	0.0147	3	0.745	0.0178	3
figure5e
		H1299-Ctrl						H1299-PRPS1						H1299-PRPS2						H1299-PRPS1+3AA-K153Q						H1299-PRPS2-3AA-Q156K						H1299-PRPS1-96A						H1299-PRPS2-96A
	R5P+5	0.96	1.1	0.97	0.97	0.99	1.01	0.9	0.88	0.95	0.94	0.98	0.99	0.9	0.87	0.77	0.88	0.92	0.94	0.43	0.5	0.49	0.59	0.61	0.55	0.57	0.64	0.56	0.67	0.8	0.73	0.99	0.81	0.81	1.19	1.14	1.1	0.94	0.98	1.14	1.17	1.23	0.91
	PRPP+5	0.88	0.89	0.81	1.17	1.07	1.19	0.85	0.88	0.91	1.07	0.99	1.03	1.17	1.15	1.08	1.25	1.45	1.28	1.12	1.08	1.09	1.14	1.11	1.29	0.78	0.98	0.79	1.04	1.06	1.02	0.95	1.07	0.89	0.94	1.09	1.07	0.99	0.97	0.9	0.99	0.97	0.82
	SAICAR+5	1.16	0.98	0.95	1.13	0.91	0.87	1.12	1.24	1.22	1.02	1.12	1.26	1.38	1.46	1.43	1.37	1.51	1.49	1.26	1.28	1.46	1.5	1.22	1.36	1.09	1.11	0.86	0.82	0.92	0.85	0.86	0.84	1	1.06	1.14	1.05	0.69	0.86	1.08	0.92	0.85	1.03
	IMP+5	1.05	0.96	1.04	1.06	0.95	0.93	0.98	0.96	0.92	0.82	0.8	0.87	1.25	1.15	1.11	1.24	1.23	1.29	1.14	1.07	1.12	1.16	1.08	1.17	0.9	0.94	0.85	0.83	0.71	0.91	0.9	0.93	0.92	1.15	1.17	1.02	0.86	0.86	0.92	0.97	0.92	0.87
	AMP+5	1	1.03	1.03	0.9	1.04	1	1.02	0.99	0.97	0.91	0.9	0.95	1.6	1.28	1.28	1.45	1.4	1.31	0.96	1.21	1.22	1.32	1.35	1.31	0.94	0.95	1.01	0.98	0.87	1.16	0.93	0.86	0.89	1.08	0.99	1.08	0.9	0.95	1.02	0.96	0.91	0.92
	GMP+5	0.93	0.85	0.97	1.17	1.09	1	0.85	0.88	0.85	0.9	0.96	1.06	1.48	1.21	1.52	1.55	1.48	1.46	1.12	1.1	1.01	1.18	1.14	1.18	0.98	0.88	0.87	0.85	0.96	1.05	0.99	0.95	1.13	0.99	1.02	1.16	0.88	1.1	1.16	1.08	1.16	1.16
	ADP+5	1.03	0.98	1.01	1	0.97	1.02	1.02	1.01	1	1.01	1.05	1.06	1.1	1.24	1.11	1.17	1.18	1.09	1.69	1.46	1.6	1.31	1.16	1.31	0.74	1.05	0.74	0.67	0.68	0.87	1.17	1.07	1.19	1.2	1.08	0.99	1.01	1.18	1.11	1.01	0.83	0.86
	GDP+5	0.97	0.91	0.95	1.02	1.04	1.1	0.95	0.98	0.94	1.07	1.04	1.11	1.22	1.22	1.16	1.19	1.2	1.16	1.01	1.17	1.26	1.12	1.24	0.86	0.96	0.8	0.85	0.87	0.96	0.96	0.99	0.87	0.92	0.98	0.91	1.04	0.59	0.77	0.89	0.71	0.67	0.83
	ATP+5	0.99	1.04	0.95	1.02	0.99	1	1.03	0.99	0.95	1.08	1.11	1.06	0.78	0.67	0.73	0.79	0.76	0.69	1.21	1.06	1.17	1.08	0.97	1.19	0.98	0.98	0.96	0.99	1.02	0.91	1.02	1.15	1.03	1.03	0.91	0.94	0.88	0.86	0.85	0.93	0.81	0.9
	GTP+5	0.9	0.86	0.98	1.15	1.06	1.05	1.03	0.96	0.94	1.01	1.17	1.16	0.81	0.82	0.85	0.9	0.9	0.85	1.15	1.15	1.11	1.07	1.27	1.59	0.73	0.72	0.79	0.81	0.63	0.73	1.04	0.72	0.93	1.09	1.02	1.25	0.84	0.91	1.21	1.13	1.21	0.83
figure5f
		H1299-Ctrl	H1299-PRPS2	H1299-PRPS2-3AA-Q156K				figure5g		A549-Ctrl	A549-PRPS1	A549-PRPS2	A549-PRPS1-3AA-K153Q	A549-PRPS2-3AA-Q156K
	Tumor Weight (g)	0.1316	0.8366	0.302					Tumor Weight (g)	0.0769	0.0862	0.1981	0.1527	0.0805
		0.1382	0.6946	0.2915						0.0686	0.0705	0.1794	0.1242	0.0738
		0.0649	0.6384	0.2721						0.0444	0.055	0.1758	0.1216	0.0494
		0.0622	0.588	0.2148						0.0403	0.0399	0.103	0.1089	0.0415
		0.043	0.4444	0.2083						0.0327	0.0332	0.0947	0.0946	0.038
		0.0243	0.397	0.1633						0.0231	0.0178	0.0795	0.0794	0.0338

## Sheet: figure6
figure6a
	PC9-shNC			PC9-shPRPS2-1			PC9-shPRPS2-3
	Mean	SD	N	Mean	SD	N	Mean	SD	N
	0.071	0.00168	3	0.0204	0.000161	3	0.0152	0.000124	3
figure6b
	H1792-shNC			H1792-shPRPS2-1			H1792-shPRPS2-3
	Mean	SD	N	Mean	SD	N	Mean	SD	N
	0.548	0.0131	3	0.105	0.00232	3	0.0794	0.00145	3
figure6d
figure6e
figure6f
figure6g
		Ctrl			PRPS2
	0	1	1	1	1	1	1
	2	0.9	0.9	0.9	1.1	1	1
	4	0.6	0.8	0.7	1.1	1	0.9
	6	0.4	0.5	0.4	1	0.8	0.9
figure6h
															PRPS2+Vector	PRPS2+MAT2A	MAT2A+Vector	PRPS2+MAT2A
													1	40°C	1	1	1	1
													2	43°C	0.805605	0.943308	0.991733	1.06156
													3	46°C	0.71455	0.903924	0.896372	0.786859
													4	49°C	0.706271	1.01867	0.551941	0.796611
													5	52°C	0.646201	0.933247	0.340375	0.726569
													6	55°C	0.68764	0.904844	0.256351	0.671392
													7	58°C	0.592035	0.832419	0.246008	0.489952
													8	61°C	0.344592	0.463634	0.237107	0.354028
													9	64°C	0.122202	0.181678	0.179163	0.320851
													10	67°C	0.0745184	0.135328	0.17638	0.397106
													11	70°C	0.0512891	0.0927278	0.18667	0.411748
													12	73°C	0	0.0461739	0.151147	0.392871

## Sheet: figure7
figure7b
	Time (hours)	H1299-Ctrl			H1299-PRPS1			H1299-PRPS2
	1	1.01	0.97	1.02	1.1	0.99	1.07	1.48	1.51	1.43
	4	1.05	1.03	0.92	1.05	1.1	1.12	0.98	1	1.06
	6	1.05	0.9	1.06	1.06	1	0.95	0.86	0.76	0.67
figure7c
		H1299-Ctrl						H1299-PRPS1						H1299-PRPS2
	Met	842000	763100	835700	944100	885500	900500	879400	854000	880300	967700	971900	1090000	784500	773800	718200	735000	815000	782500
figure7d
		H1299-Ctrl						H1299-PRPS1						H1299-PRPS2
	SAM (M+5)	134000000	103000000	113000000	125000000	109000000	82130000	120000000	102000000	91450000	95540000	104000000	112000000	150000000	163000000	164000000	151000000	165000000	154000000
figure7e
		H1299-Ctrl						H1299-PRPS1						H1299-PRPS2
	SAH (M+5)	94200	113300	106760	138460	133060	118000	152920	138180	130500	101340	136380	107500	178940	177320	184920	157560	173760	154340
figure7f
		H1299-Ctrl						H1299-PRPS1						H1299-PRPS2
	MET (M+1)	3940000	4120000	4100000	4330000	4050000	4130000	4550000	4570000	4380000	4780000	4690000	4430000	4320000	3840000	3840000	4090000	3950000	3460000
figure7g
		H1299-Ctrl						H1299-PRPS1						H1299-PRPS2
	SAM (M+1)	91600000	105000000	98500000	100000000	91800000	92900000	89200000	96900000	89800000	94500000	97600000	96800000	116000000	133000000	128000000	111000000	139000000	127000000
figure7h
		H1299-Ctrl						H1299-PRPS1						H1299-PRPS2
	SAH	71700	79400	86300	69700	72000	85300	59800	79900	74000	62100	67700	71500	114000	122000	106000	98100	105000	110000

## Sheet: figure8
figure8a
		H1299-Ctrl						H1299-PRPS1						H1299-PRPS2
	M6A (M+5)	318100	317000	320700	294300	302700	313800	294000	315800	304300	312400	273800	315200	374000	360800	350700	341500	342900	362600
figure8b
		H1299-Ctrl						H1299-PRPS1						H1299-PRPS2
	5mC (M+5)	41370	50810	61250	49760	46920	48110	56260	52330	53830	49020	59180	49630	43080	57140	43580	50470	51870	42000
figure8c
		H1299-Ctrl						H1299-PRPS1						H1299-PRPS2
	M6A (M+1)	1012000	1093000	1156000	1181000	1192000	1099000	1176000	1090000	1182000	1151000	1193000	1126000	1313000	1310000	1298000	1264000	1396000	1310000
figure8d
		H1299-Ctrl						H1299-PRPS1						H1299-PRPS2
	5mC (M+1)	579900	607100	585000	550800	545900	581300	606900	618200	559100	581000	648100	588900	644900	538700	584100	638000	567300	629800
figure8e
		siCtrl									siMETTL3-1									siMETTL3-2									siMETTL14-1									siMETTL14-2
		H1299-Ctrl			H1299-PRPS1			H1299-PRPS2			H1299-Ctrl			H1299-PRPS1			H1299-PRPS2			H1299-Ctrl			H1299-PRPS1			H1299-PRPS2			H1299-Ctrl			H1299-PRPS1			H1299-PRPS2			H1299-Ctrl			H1299-PRPS1			H1299-PRPS2
	M6A (M+5)	193680	189040	193360	198720	197280	197760	211360	211040	217200	163120	157312	164640	158272	158256	159952	165920	158016	154720	174160	172720	179840	173280	177120	168160	178800	178880	171040	164400	159200	153216	161760	158800	157376	158480	159888	152240	179280	177280	186240	189680	184080	185920	186560	186560	192000

## Sheet: Supplementary Figure2
	FigureS2a
										FigureS2b				FigureS2c

## Sheet: Supplementary Figure6
figureS6a
figureS6b												figureS6c
	Time（min)	H1299-Ctrl			H1299-PRPS1			H1299-PRPS2					Time（min)	A549-Ctrl			A549-PRPS1			A549-PRPS2
		Mean	SD	N	Mean	SD	N	Mean	SD	N				Mean	SD	N	Mean	SD	N	Mean	SD	N
	0	0	0	3	0	0	3	0	0	3			0	0	0	3	0	0	3	0	0	3
		0.8555	0.0322	3	0.4355	0.0449	3	0.1581	0.1598	3				0.3404	0.0321	3	0.6792	0.04	3	0.965	0.0626	3
	4	1.3156	0.0279	3	0.672	0.0552	3	0.2567	0.1697	3			2	0.5567	0.0605	3	1.0952	0.044	3	1.6935	0.0759	3
		1.8585	0.086	3	0.9223	0.0733	3	0.3771	0.1523	3				0.7069	0.096	3	1.3833	0.0525	3	2.1935	0.1243	3
	8	2.5539	0.1135	3	1.1506	0.0636	3	0.4672	0.1357	3			4	0.7972	0.1203	3	1.5858	0.0326	3	2.5491	0.1768	3
		3.4905	0.0171	3	1.3799	0.0305	3	0.5432	0.1266	3				0.8219	0.1293	3	1.6496	0.0313	3	2.6731	0.1716	3
	12	4.9198	0.0257	3	1.645	0.1019	3	0.6421	0.1216	3			6	0.7846	0.1183	3	1.6017	0.0293	3	2.5426	0.1841	3
		6.5967	0.1041	3	2.0012	0.2148	3	0.7599	0.1068	3				0.7485	0.1175	3	1.5031	0.033	3	2.3911	0.1954	3
	16	8.1065	0.1948	3	2.5221	0.283	3	0.9107	0.0942	3			8	0.7301	0.1238	3	1.4506	0.0184	3	2.2784	0.1682	3
		9.3745	0.2118	3	3.177	0.37	3	1.0954	0.0782	3				0.7219	0.1351	3	1.4273	0.0412	3	2.2307	0.1235	3
	20	10.1855	0.3173	3	3.9264	0.466	3	1.3131	0.0756	3			10	0.7291	0.1404	3	1.4333	0.0392	3	2.2725	0.0867	3
		10.747	0.4227	3	4.5843	0.5964	3	1.5643	0.1147	3				0.7412	0.1385	3	1.4421	0.0391	3	2.3091	0.0971	3
	24	10.9564	0.5019	3	5.0825	0.5706	3	1.8083	0.1864	3			12	0.7653	0.1422	3	1.4737	0.0609	3	2.387	0.0944	3
		10.951	0.6179	3	5.5021	0.5575	3	2.0126	0.2378	3				0.8014	0.1494	3	1.5426	0.0506	3	2.4916	0.107	3
	28	11.0306	0.6897	3	5.9382	0.5305	3	2.2653	0.2969	3			14	0.8424	0.1586	3	1.6088	0.0525	3	2.6243	0.1215	3
		11.169	0.9057	3	6.4948	0.5234	3	2.5456	0.3391	3				0.8843	0.1675	3	1.6837	0.0437	3	2.7374	0.1271	3
	32	11.3095	0.9242	3	7.0664	0.5324	3	2.8842	0.4114	3			16	0.9207	0.1804	3	1.7451	0.0354	3	2.8465	0.121	3
		11.4111	0.9247	3	7.6182	0.504	3	3.3189	0.5163	3				0.9411	0.1895	3	1.7949	0.0359	3	2.9168	0.1523	3
	36	11.5407	0.8783	3	8.0997	0.43	3	3.7432	0.5761	3			18	0.9481	0.1838	3	1.8235	0.0359	3	2.9682	0.1685	3
		11.6346	0.9009	3	8.5014	0.4245	3	4.2272	0.5852	3				0.9579	0.1785	3	1.8473	0.0409	3	3.019	0.1743	3
	40	11.754	0.7533	3	8.757	0.4024	3	4.7553	0.695	3			20	0.9601	0.1771	3	1.8842	0.0247	3	3.0726	0.1633	3
														0.9735	0.1866	3	1.9043	0.0341	3	3.1309	0.1808	3
													22	0.991	0.1891	3	1.9404	0.0436	3	3.1665	0.1706	3
														1.0211	0.1982	3	1.9824	0.0394	3	3.2317	0.1791	3
													24	1.0522	0.2034	3	2.0842	0.0296	3	3.3154	0.1822	3
figure6f	Time（min)	H1299-Ctrl			H1299-PRPS1			H1299-PRPS2				figureS6g	Time（min)	A549-Ctrl			A549-PRPS1			A549-PRPS2
		Mean	SD	N	Mean	SD	N	Mean	SD	N				Mean	SD	N	Mean	SD	N	Mean	SD	N
	0	0	0	3	0	0	3	0	0	3			0	-0.0011	0.0002	3	0.0001	0.0022	3	0.0004	0.0031	3
		0.0372	0.0116	3	0.0495	0.006	3	0.1497	0.1023	3				-0.0106	0.0031	3	0.0007	0.0027	3	-0.005	0.0035	3
	0.5	0.0623	0.0025	3	0.1383	0.0135	3	0.281	0.0729	3			0.5	-0.0148	0.0073	3	0.0281	0.0098	3	0.0453	0.0087	3
		0.1545	0.0163	3	0.3089	0.022	3	0.5047	0.0816	3				-0.0099	0.0056	3	0.0584	0.0112	3	0.0969	0.0112	3
	1	0.3081	0.024	3	0.6152	0.0409	3	0.9198	0.0919	3			1	0.0034	0.0084	3	0.0898	0.0129	3	0.1516	0.0137	3
		0.4556	0.0284	3	0.932	0.0508	3	1.3527	0.1055	3				0.0274	0.0031	3	0.1494	0.009	3	0.2158	0.0114	3
	1.5	0.5655	0.0343	3	1.1569	0.0526	3	1.6796	0.1088	3			1.5	0.0416	0.0057	3	0.1801	0.0117	3	0.2812	0.0078	3
		0.6486	0.0419	3	1.328	0.0496	3	1.9297	0.1108	3				0.0505	0.0069	3	0.2069	0.0117	3	0.3349	0.0139	3
	2	0.7055	0.0432	3	1.4473	0.0471	3	2.1038	0.1195	3			2	0.0601	0.0086	3	0.2288	0.0153	3	0.3823	0.0153	3
		0.7447	0.0431	3	1.528	0.0449	3	2.2088	0.1199	3				0.0667	0.0097	3	0.2453	0.0158	3	0.4179	0.0184	3
	2.5	0.7758	0.0511	3	1.5887	0.0427	3	2.2841	0.1258	3			2.5	0.073	0.0109	3	0.2605	0.0184	3	0.4475	0.0228	3
		0.8061	0.0542	3	1.6509	0.0531	3	2.349	0.1283	3				0.0771	0.0123	3	0.2708	0.0205	3	0.4676	0.0276	3
	3	0.8369	0.0536	3	1.7043	0.0453	3	2.4133	0.126	3			3	0.0785	0.0126	3	0.2789	0.0217	3	0.4795	0.0295	3
		0.8585	0.0575	3	1.7573	0.0375	3	2.4769	0.1346	3				0.08	0.0105	3	0.2871	0.0227	3	0.4923	0.0387	3
	3.5	0.8754	0.0533	3	1.796	0.0353	3	2.5289	0.1314	3			3.5	0.0792	0.009	3	0.2933	0.0247	3	0.4991	0.0452	3
		0.8866	0.0514	3	1.8504	0.0188	3	2.5972	0.1294	3				0.0809	0.0089	3	0.2991	0.0244	3	0.5049	0.0497	3
	4	0.9003	0.0478	3	1.8895	0.0273	3	2.6519	0.1321	3			4	0.0831	0.0084	3	0.3017	0.0268	3	0.5078	0.056	3
		0.9163	0.0474	3	1.936	0.0234	3	2.6968	0.1215	3				0.0822	0.0096	3	0.3061	0.0269	3	0.5099	0.0563	3
	4.5	0.9307	0.0439	3	1.9725	0.0375	3	2.7387	0.1271	3			4.5	0.0836	0.0092	3	0.308	0.0291	3	0.5117	0.0594	3
		0.9393	0.0484	3	2.0058	0.0313	3	2.762	0.1237	3				0.0819	0.0088	3	0.3136	0.0313	3	0.5102	0.0685	3
	5	0.9494	0.0439	3	2.028	0.0321	3	2.7889	0.116	3			5	0.082	0.0083	3	0.3148	0.031	3	0.5085	0.07	3
		0.9563	0.0338	3	2.0501	0.0386	3	2.8068	0.1167	3				0.0829	0.0089	3	0.3166	0.0319	3	0.508	0.0719	3
	5.5	0.9594	0.0301	3	2.066	0.031	3	2.8076	0.1081	3			5.5	0.0835	0.0091	3	0.318	0.035	3	0.5034	0.0775	3
		0.9577	0.0353	3	2.0676	0.0231	3	2.8157	0.1072	3				0.0825	0.0096	3	0.3187	0.0356	3	0.5004	0.0765	3
	6	0.9577	0.0444	3	2.065	0.0181	3	2.814	0.0998	3			6	0.0841	0.0083	3	0.3203	0.0382	3	0.5001	0.0802	3
figureS6h
	Time（min)	WI38-Ctrl			WI38-PRPS1			WI38-PRPS2
		Mean	SD	N	Mean	SD	N	Mean	SD	N
	0	0	0	3	0	0	3	0	0	3
		3.2968	0.1313	3	3.1457	0.2228	3	4.1283	0.1164	3
	20	3.4144	0.1901	3	3.285	0.2171	3	4.2786	0.159	3
		3.576	0.1911	3	3.4454	0.1924	3	4.459	0.1479	3
	24	3.7025	0.302	3	3.5777	0.129	3	4.6251	0.1496	3
		3.8123	0.2319	3	3.7677	0.0975	3	4.7955	0.1436	3
	28	3.9293	0.2978	3	3.8713	0.1095	3	4.9697	0.1395	3
		4.0333	0.3449	3	3.9537	0.0997	3	5.1233	0.155	3
	32	4.1228	0.2767	3	4.0224	0.1236	3	5.2355	0.1649	3
		4.1817	0.2796	3	4.0542	0.1431	3	5.3923	0.1759	3
	36	4.2344	0.2569	3	4.0944	0.1741	3	5.5415	0.1792	3
		4.2613	0.2281	3	4.1369	0.1888	3	5.6355	0.1554	3
	40	4.3027	0.2187	3	4.1896	0.1741	3	5.6855	0.1398	3
		4.3499	0.2125	3	4.2457	0.1687	3	5.7337	0.1492	3
	44	4.3955	0.2111	3	4.2933	0.1766	3	5.7208	0.1488	3
		4.4228	0.1898	3	4.2959	0.1844	3	5.7098	0.1737	3
	48	4.447	0.2059	3	4.2734	0.2202	3	5.7055	0.1707	3
		4.4993	0.2191	3	4.2698	0.2608	3	5.7449	0.2053	3
	52	4.5213	0.2389	3	4.2759	0.2903	3	5.715	0.2242	3
		4.5238	0.2587	3	4.2514	0.3005	3	5.7012	0.2567	3
	56	4.5087	0.2766	3	4.1891	0.3114	3	5.7161	0.2663	3
		4.5333	0.2881	3	4.2061	0.3384	3	5.6923	0.2822	3
	60	4.5875	0.2984	3	4.2512	0.3252	3	5.6765	0.2848	3
		4.6129	0.3271	3	4.2342	0.3386	3	5.6594	0.2918	3
	64	4.6525	0.3421	3	4.2755	0.3483	3	5.6396	0.2922	3

[truncated: 18 more sheets: Supplementary Figure8, Supplementary Figure11, Supplementary Figure12, Supplementary Figure13, Supplementary Figure14, Supplementary Figure15, Supplementary Figure16, Supplementary Figure17, Supplementary Figure18, Supplementary Figure19, Supplementary Figure20, Supplementary Figure21, Supplementary Figure22, Supplementary Figure23, Supplementary Figure24, Supplementary Figure25, Supplementary Figure26, Supplementary Figure27]
